# Supplementary material for: LMP7 as a Target for Coronavirus Therapy: Inhibition by Ixazomib and Interaction with SARS-CoV-2 Proteins Nsp13 and Nsp16
Source: Pathogens. 2025 Sep 2;14(9):871. doi: 10.3390/pathogens14090871 (PMC12472737; doi:10.3390/pathogens14090871)
Supplement: Supplementary file 1 [file pathogens-14-00871-s001.zip]

Archive with 3 entries (3 files):
- supplementary table 2 antibody list.pdf
- supplementary table 1 primer list.pdf
- supplementary figures.pdf
